# Supplementary material for: The Potential of NORAD–PUMILIO–RALGAPB Regulatory Axis as a Biomarker in Breast Cancer
Source: Noncoding RNA. 2022 Nov 10;8(6):76. doi: 10.3390/ncrna8060076 (PMC9680495; doi:10.3390/ncrna8060076)
Supplement: Supplementary file 1 [file ncrna-08-00076-s001.zip]

Archive with 1 entries (1 files):
- supplementary material-1.xlsx
