# Supplementary material for: The Potential of NORAD–PUMILIO–RALGAPB Regulatory Axis as a Biomarker in Breast Cancer
Source: Noncoding RNA. 2022 Nov 10;8(6):76. doi: 10.3390/ncrna8060076 (PMC9680495; doi:10.3390/ncrna8060076)
Supplement: Supplementary file 1 [file ncrna-08-00076-s001.zip › supplementary material-1.xlsx]

## Sheet: Table S1
Table S1: lncRNAs with sites for PUMILIO
ensembl id	gene symbol
ENSG00000248874	C5orf17
ENSG00000228223	HCG11
ENSG00000251562	MALAT1
ENSG00000249348	UGDH-AS1
ENSG00000280634	THRIL
ENSG00000248360	LINC00504
ENSG00000241316	SUCLG2-AS1
ENSG00000245573	BDNF-AS
ENSG00000260032	NORAD
ENSG00000180861	LINC01559
ENSG00000186960	LINC01551
ENSG00000175746	C15orf54
ENSG00000280109	PLAC4
ENSG00000224281	SLC25A5-AS1
ENSG00000236333	TRHDE-AS1
ENSG00000257242	LINC01619
ENSG00000248801	C8orf34-AS1
ENSG00000176659	C20orf197
ENSG00000231889	TRAF3IP2-AS1
ENSG00000224687	RASAL2-AS1
ENSG00000229153	EPHA1-AS1
ENSG00000255559	ZNF252P-AS1
ENSG00000196243	LINC00615
ENSG00000280963	SERTAD4-AS1
ENSG00000198054	DSCR8
ENSG00000237290	LINC01343
ENSG00000224165	DNAJC27-AS1
ENSG00000235919	ASH1L-AS1
ENSG00000267858	MZF1-AS1
ENSG00000234492	RPL34-AS1
ENSG00000203808	BVES-AS1
ENSG00000205086	C2orf91
ENSG00000261485	PAN3-AS1
ENSG00000225880	LINC00115
ENSG00000254389	RHPN1-AS1
ENSG00000214188	ST7-OT4
ENSG00000235665	LINC00298
ENSG00000215424	MCM3AP-AS1
ENSG00000234235	BOK-AS1
ENSG00000099869	IGF2-AS
ENSG00000206344	HCG27
ENSG00000204860	FAM201A
ENSG00000267586	LINC00907
ENSG00000244041	LINC01011
ENSG00000262117	BCAR4
ENSG00000234617	SNRK-AS1
ENSG00000253686	LINC01484

## Sheet: Table S2
Table S2: lncRNA with sites for PUMILIO and differentially expressed in breast cancer.
gene symbol	ensembl id
HCG11	ENSG00000228223
MALAT1	ENSG00000251562
UGDH-AS1	ENSG00000249348
LINC00504	ENSG00000248360
SUCLG2-AS1	ENSG00000241316
BDNF-AS	ENSG00000245573
NORAD	ENSG00000260032
SLC25A5-AS1	ENSG00000224281
TRHDE-AS1	ENSG00000236333
TRAF3IP2-AS1	ENSG00000231889
RASAL2-AS1	ENSG00000224687
EPHA1-AS1	ENSG00000229153
ZNF252P-AS1	ENSG00000255559
LINC00615	ENSG00000196243
SERTAD4-AS1	ENSG00000280963
LINC01343	ENSG00000237290
DNAJC27-AS1	ENSG00000224165
ASH1L-AS1	ENSG00000235919
MZF1-AS1	ENSG00000267858
RPL34-AS1	ENSG00000234492
BVES-AS1	ENSG00000203808
PAN3-AS1	ENSG00000261485
LINC00115	ENSG00000225880
RHPN1-AS1	ENSG00000254389
LINC00298	ENSG00000235665
MCM3AP-AS1	ENSG00000215424
BOK-AS1	ENSG00000234235
IGF2-AS	ENSG00000099869
FAM201A	ENSG00000204860
LINC00907	ENSG00000267586
LINC01011	ENSG00000244041
BCAR4	ENSG00000262117
SNRK-AS1	ENSG00000234617
LINC01484	ENSG00000253686
